# Supplementary material for: Estrogenic Activity of 4-Hydroxy-Benzoic Acid from Acer tegmentosum via Estrogen Receptor α-Dependent Signaling Pathways
Source: Plants (Basel). 2022 Dec 5;11(23):3387. doi: 10.3390/plants11233387 (PMC9740217; doi:10.3390/plants11233387)
Supplement: Supplementary file 1 [file plants-11-03387-s001.zip]

Archive with 1 entries (1 files):
- plants-2005550-supplementary.pdf
